# Supplementary material for: Novel MAML2 Fusions in Human Malignancy
Source: Cancers (Basel). 2025 Sep 27;17(19):3146. doi: 10.3390/cancers17193146 (PMC12524005; doi:10.3390/cancers17193146)
Supplement: Supplementary file 1 [file cancers-17-03146-s001.zip]

Archive with 1 entries (1 files):
- cancers-3854330-supplementary.pdf
